# Supplementary material for: Accuracy of the Wound Healing Questionnaire in the diagnosis of surgical-site infection after abdominal surgery in low- and middle-income countries
Source: Br J Surg. 2024 Feb 26;111(2):znad446. doi: 10.1093/bjs/znad446 (PMC10895408; doi:10.1093/bjs/znad446)
Supplement: znad446_Supplementary_Data [file znad446_supplementary_data.zip]

Archive with 2 entries (2 files):
- STARD-2015-Checklist - TALON.docx
- TALON appendix V5.0 28.05.23.docx
